# Supplementary material for: Predictive Modeling of Compression Strength of Waste PET/SCM Blended Cementitious Grout Using Gene Expression Programming
Source: Materials (Basel). 2022 Apr 23;15(9):3077. doi: 10.3390/ma15093077 (PMC9102582; doi:10.3390/ma15093077)
Supplement: Supplementary file 1 [file materials-15-03077-s001.zip]

Archive with 1 entries (1 files):
- materials-1675398-supplementary.pdf
